# Supplementary material for: Genomic Survey of Genes Encoding Major Intrinsic Proteins (MIPs) and Their Response to Arsenite Stress in Pepper (Capsicum annum)
Source: Plants (Basel). 2025 May 14;14(10):1475. doi: 10.3390/plants14101475 (PMC12114714; doi:10.3390/plants14101475)
Supplement: Supplementary file 1 [file plants-14-01475-s001.zip]

Archive with 1 entries (1 files):
- plants-3563946-supplementary.pdf
